# Supplementary material for: Coaching past simple forms of habitual expressions beyond the textbook: A corpus-based experimental investigation
Source: PLoS One. 2026 Apr 28;21(4):e0346593. doi: 10.1371/journal.pone.0346593 (PMC13124051; doi:10.1371/journal.pone.0346593)
Supplement: S1 File — (XLSX) [file pone.0346593.s001.xlsx]

## Sheet: Sheet1
	Affirmative-Ethiopian	Negative-Ethiopian	Questions-Ethiopian	Affirmative-BNC	Negative-BNC	Questions-BNC
Used to	313	235	81	1345	214	1673
would	110	346	73	1165	110	220
Verb 2	745	812	923	1724	1456	1603
